# Supplementary material for: The Sigma-1 Receptor Agonist Fluvoxamine Is Protective in Hyperglycaemia-Induced Dysfunction of Trabecular Meshwork Cells
Source: Pharmaceuticals (Basel). 2026 Feb 27;19(3):385. doi: 10.3390/ph19030385 (PMC13029636; doi:10.3390/ph19030385)
Supplement: Supplementary file 1 [file pharmaceuticals-19-00385-s001.zip]

Archive with 1 entries (1 files):
- pharmaceuticals-4067889-supplementary.pdf
